# Supplementary material for: Encouraging adoption of green manure technology to produce clean rice product
Source: Sci Rep. 2023 May 29;13:8690. doi: 10.1038/s41598-023-35964-1 (PMC10226031; doi:10.1038/s41598-023-35964-1)
Supplement: Supplementary file 1 — Supplementary Information 1. [file 41598_2023_35964_MOESM1_ESM.csv]

Intention2	Intention3	Intention4	PUGF2	PUGF3	PUGF4	MNGF1	MNGF2	MNGF3	MNGF4	AGF1	AGF2	AGF3	AGF4	AGF5	AGF6	TGF1	TGF2	TGF3	SNAGF1	SNAGF2	SNAGF3
2	4	3	2	3	2	2	3	3	2	2	3	3	2	4	2	3	2	1	4	3	2
3	2	3	3	3	3	3	3	2	3	3	3	2	3	4	3	3	2	3	2	3	4
1	2	1	1	2	3	1	2	3	1	1	2	2	1	1	1	1	2	1	3	1	0
1	3	1	2	2	1	1	1	3	1	1	2	3	1	0	1	1	3	1	2	1	0
3	1	3	3	3	3	3	3	1	3	3	2	1	3	3	3	3	1	3	3	3	3
3	3	3	3	3	3	3	3	3	3	3	2	3	3	3	3	3	1	3	2	3	3
1	1	1	1	1	4	1	1	1	1	1	2	1	1	1	1	1	3	1	1	4	1
4	3	4	3	3	3	4	4	3	4	4	2	3	4	3	4	4	3	4	2	2	3
1	2	1	3	3	3	1	1	2	1	1	2	2	3	0	1	1	1	1	1	4	0
4	4	4	4	4	2	4	4	4	4	3	2	4	2	4	4	4	4	4	2	2	4
3	3	3	3	3	3	3	3	3	3	2	2	3	2	3	3	3	1	3	3	3	4
1	1	1	3	3	4	1	1	1	1	2	2	1	2	1	1	1	4	3	2	4	4
2	0	2	2	2	4	2	2	0	2	2	2	0	2	2	2	2	3	1	3	2	4
3	4	3	3	3	3	3	3	4	3	2	2	4	2	3	3	3	1	1	2	3	4
4	4	4	4	4	3	4	4	4	4	2	2	3	2	4	4	4	2	3	3	4	4
4	4	4	4	4	3	4	4	4	4	2	2	2	2	4	4	4	3	3	2	2	4
0	0	0	3	3	3	2	1	0	0	2	2	2	2	0	0	0	4	1	3	4	4
1	0	1	3	3	3	2	1	2	1	2	2	2	2	1	1	1	4	4	2	4	4
4	3	4	3	3	3	2	4	2	4	2	2	2	2	4	4	4	0	1	1	2	4
3	3	3	3	3	3	2	3	2	3	2	2	2	2	3	3	3	1	4	3	3	3
4	0	4	3	3	2	2	4	2	4	2	2	2	2	4	4	4	4	3	4	4	0
3	3	3	3	3	3	2	3	2	3	2	2	2	2	3	3	3	3	1	3	2	3
3	3	3	3	3	2	2	2	2	3	2	2	2	2	3	3	3	4	2	2	2	3
4	3	4	2	2	2	2	2	2	4	2	2	2	2	2	4	4	3	3	4	2	3
3	4	3	3	3	2	2	2	3	3	2	2	2	2	2	3	3	3	4	3	2	2
3	3	3	2	2	4	2	2	2	3	2	2	2	2	2	2	3	4	4	3	2	1
3	3	3	2	2	1	3	2	2	3	2	2	2	2	2	2	3	3	0	3	2	2
2	2	2	2	2	2	2	2	2	2	2	2	2	2	2	2	2	3	1	2	2	1
4	3	4	4	4	2	2	2	2	4	2	2	2	2	2	2	4	3	4	1	2	2
1	1	1	1	1	2	2	3	3	1	2	2	2	2	2	2	1	2	3	2	2	1
2	2	2	2	2	2	2	2	2	2	2	2	2	2	2	2	2	4	4	1	2	2
3	3	3	2	2	1	3	2	2	3	2	2	2	2	2	2	3	1	3	2	2	1
3	3	3	2	2	2	2	2	1	3	2	2	2	2	2	2	3	2	3	1	3	3
3	3	3	2	2	2	2	2	3	3	2	2	2	2	2	2	3	3	4	2	3	3
1	1	1	1	1	2	1	3	3	2	2	2	2	2	2	2	1	3	3	1	1	1
3	3	3	2	2	2	3	2	2	2	2	2	2	2	2	2	3	3	3	2	3	3
3	3	3	2	2	2	3	2	2	2	2	2	2	2	2	2	3	1	3	1	3	3
4	4	4	2	2	2	2	1	2	2	2	4	2	2	2	2	4	3	2	4	4	4
0	0	0	2	2	2	2	3	2	2	2	0	2	2	2	2	0	3	4	0	0	0
3	3	3	2	2	2	2	3	2	2	2	2	2	2	2	2	3	4	1	3	3	3
1	1	1	2	2	2	2	2	2	2	2	2	2	2	2	2	1	0	2	1	1	1
1	1	1	2	2	2	2	2	2	3	2	2	2	2	2	2	1	3	3	1	1	1
3	3	3	2	2	2	2	2	2	2	2	2	2	2	2	2	3	1	3	3	3	3
3	3	3	2	2	2	2	2	2	2	2	2	2	2	2	2	3	1	3	3	3	3
4	4	4	2	2	3	2	2	0	2	2	2	2	4	2	2	4	3	1	4	4	4
2	2	2	2	2	2	2	2	2	2	4	2	2	0	2	2	2	3	3	2	2	2
0	0	0	2	2	3	0	2	2	3	0	0	2	2	2	2	0	4	3	0	0	0
3	3	3	3	3	3	2	2	2	2	2	2	2	2	2	2	3	2	4	3	3	3
2	2	2	2	2	3	2	2	2	2	2	2	2	2	2	2	2	0	0	2	2	2
3	3	3	3	3	3	2	0	2	1	2	2	2	2	2	2	3	3	3	3	3	3
3	3	3	3	3	2	2	2	2	3	2	2	4	2	2	2	3	2	1	3	4	3
3	3	3	3	3	2	2	2	2	3	2	2	0	2	2	2	3	3	1	3	2	2
3	3	3	3	3	2	2	2	2	2	2	2	2	2	2	2	3	3	3	1	2	2
2	2	2	2	2	2	2	2	2	2	2	2	2	0	2	2	2	3	3	1	2	2
1	1	1	2	2	2	2	2	2	2	0	1	2	2	2	2	1	3	4	1	3	3
1	1	1	2	2	2	2	2	2	2	2	1	2	2	2	2	1	2	2	1	2	1
1	1	1	2	2	2	2	2	2	2	2	1	2	2	2	2	1	1	0	1	3	2
2	2	2	2	2	2	2	2	2	2	2	2	2	2	2	2	2	1	3	2	3	2
2	2	2	2	2	2	2	2	2	2	2	2	2	2	4	2	2	1	2	2	2	2
3	3	3	2	2	1	2	2	2	2	3	3	0	2	0	2	3	2	3	1	2	2
1	1	1	2	2	3	2	2	2	2	2	1	2	2	2	4	1	2	3	1	2	2
2	2	2	2	2	2	2	2	3	0	3	2	2	1	2	0	2	3	3	1	2	3
1	1	1	1	1	2	2	2	2	2	2	3	2	1	2	2	1	1	3	1	1	3
3	3	3	3	3	1	3	2	3	2	3	2	2	3	2	2	3	2	2	3	2	4
2	2	2	2	2	2	2	2	1	2	3	3	2	2	2	2	2	1	1	2	2	2
3	3	3	2	2	3	3	2	1	2	3	2	2	3	2	2	3	3	1	2	2	2
1	1	1	1	1	1	1	3	2	2	3	3	2	1	2	2	1	2	1	2	2	2
1	1	1	1	1	1	1	2	2	2	3	3	1	1	0	2	1	3	2	2	2	2
3	3	3	3	3	3	2	3	2	2	3	3	3	3	2	2	3	1	2	3	1	3
1	1	1	1	1	1	2	1	2	2	3	3	1	1	2	0	2	1	3	2	3	3
1	1	1	1	1	1	2	1	3	2	3	3	3	1	2	2	3	3	1	3	2	4
3	3	3	3	3	3	2	2	3	2	3	3	2	3	2	2	2	2	2	2	2	1
3	3	3	3	3	3	3	2	3	2	3	3	3	3	2	2	3	3	1	2	2	1
2	2	2	2	2	2	2	2	2	2	3	3	2	2	2	2	2	2	3	2	2	1
1	1	1	1	1	1	1	2	1	2	3	3	3	1	2	2	2	3	2	1	2	1
3	3	3	3	3	3	3	3	3	2	3	3	3	3	1	2	2	2	3	3	2	3
3	3	3	3	3	3	3	3	3	2	3	3	3	3	3	2	2	2	1	3	2	3
3	3	3	3	3	3	3	3	3	2	3	3	3	3	3	1	1	2	1	2	3	3
3	3	3	3	3	3	3	3	3	3	3	3	3	3	3	3	3	2	3	2	2	2
3	3	3	3	3	3	3	3	3	2	3	3	3	3	3	3	2	1	2	2	3	2
1	1	1	1	1	1	1	1	1	3	3	3	3	1	1	1	2	3	3	2	2	2
3	3	3	3	3	3	3	3	3	1	3	3	3	3	3	3	1	2	2	1	3	2
2	2	2	2	2	2	2	2	2	1	3	3	3	2	2	2	2	2	3	2	3	2
1	1	1	1	1	1	1	1	1	2	3	3	3	1	1	1	2	1	2	1	1	2
3	3	3	3	3	3	3	3	3	2	3	3	3	3	3	3	1	2	2	3	1	2
1	1	1	1	1	1	1	1	1	2	3	3	3	1	1	1	2	2	2	1	1	1
2	2	2	2	2	2	2	2	2	2	2	3	3	2	2	2	1	1	2	2	1	1
3	3	3	3	3	3	3	3	3	3	3	3	3	3	3	3	2	2	1	1	1	1
2	2	2	2	2	2	2	2	2	2	2	3	3	2	2	2	1	1	3	1	2	1
1	1	1	1	1	1	1	1	1	1	1	1	3	3	1	1	2	2	2	1	1	3
3	3	3	3	3	3	3	3	3	3	3	3	3	2	3	3	1	1	2	3	3	2
3	3	3	3	3	3	3	3	3	3	3	3	3	3	3	3	2	2	1	3	1	1
3	3	3	3	3	3	3	3	3	3	3	3	3	2	3	3	1	1	2	3	2	1
2	2	2	2	2	2	2	2	2	2	2	2	3	3	2	2	2	2	2	2	1	1
3	3	3	3	3	3	3	3	3	3	3	3	3	3	3	3	1	1	1	3	1	1
3	3	3	3	3	3	3	3	3	3	3	3	3	3	3	3	2	2	2	3	1	1
2	2	2	2	2	2	2	2	2	2	2	2	3	3	2	2	1	1	1	2	2	1
3	3	3	3	3	3	3	3	3	3	3	3	3	3	3	3	2	2	2	3	3	1
3	3	3	3	3	3	3	3	3	3	3	3	3	3	3	3	1	1	1	3	3	1
3	3	3	3	3	3	3	3	3	3	3	3	3	3	2	3	2	2	2	3	3	1
3	3	3	3	3	3	3	3	3	3	3	3	3	3	3	3	1	1	1	3	3	1
2	2	2	2	2	2	2	2	2	2	2	2	2	3	2	2	2	2	2	2	2	3
1	1	1	1	1	1	1	1	1	1	1	1	1	3	3	1	1	1	1	1	1	3
1	1	1	1	1	1	1	1	1	1	1	1	1	3	3	1	2	2	2	1	1	1
2	2	2	2	2	2	2	2	2	2	2	2	2	3	3	2	1	1	1	2	2	1
1	1	1	1	1	1	1	1	1	1	1	1	1	3	3	1	1	2	2	1	1	1
1	1	1	1	1	1	1	1	1	1	1	1	1	3	3	1	1	1	1	1	1	1
1	1	1	1	1	1	1	1	1	1	1	1	1	3	3	1	1	1	2	1	1	1
1	1	1	1	1	1	1	1	1	1	1	1	1	3	3	1	2	1	1	1	1	2
3	3	3	3	3	3	3	3	3	3	3	3	3	3	3	3	2	1	2	3	3	1
4	4	4	4	4	4	4	4	4	4	4	4	4	3	3	4	2	2	1	4	4	3
4	4	4	4	4	4	4	4	4	4	4	4	4	3	3	4	1	2	2	4	4	1
3	3	3	3	3	3	3	3	3	3	3	3	3	3	3	3	2	2	1	3	3	2
1	1	1	1	1	1	1	1	1	1	1	1	1	3	3	2	1	1	2	1	1	1
0	0	0	0	0	0	0	0	0	0	0	0	0	3	3	3	2	2	1	0	0	1
1	1	1	1	1	1	1	1	1	1	1	1	1	3	3	2	2	1	1	1	1	1
2	2	2	2	2	2	2	2	2	2	2	2	2	2	3	3	2	2	1	2	2	2
3	3	3	3	3	3	3	3	3	3	3	3	3	3	3	3	2	2	1	3	3	3
1	1	1	1	1	1	1	1	1	1	1	1	1	1	3	3	1	1	2	1	1	1
2	2	2	2	2	2	2	2	2	2	2	2	2	2	3	3	2	2	2	2	2	2
3	3	3	3	3	3	3	3	3	3	3	3	3	3	3	3	1	3	2	3	3	3
3	3	3	3	3	3	3	3	3	3	3	3	3	3	3	3	2	3	1	3	3	3
3	3	3	3	3	3	3	3	3	3	3	3	3	3	3	3	3	3	2	3	3	3
1	1	1	1	1	1	1	1	1	1	1	1	1	1	3	3	1	1	1	1	1	1
2	2	2	2	2	2	2	2	2	2	2	2	2	2	3	3	2	2	2	2	2	2
3	3	3	3	3	3	3	3	3	3	3	3	3	3	3	3	2	3	2	3	3	3
3	3	3	3	3	3	3	3	3	3	3	3	3	3	3	3	3	3	3	3	3	3
1	1	1	1	1	1	1	1	1	1	1	1	1	1	1	3	1	1	1	1	1	1
3	3	3	3	3	3	3	3	3	3	3	3	3	3	3	3	3	3	3	3	3	3
3	3	3	3	3	3	3	3	3	3	3	3	3	3	3	3	1	3	3	3	3	3
1	1	1	1	1	1	1	1	1	1	1	1	1	1	1	3	2	1	1	1	1	1
3	3	3	3	3	3	3	3	3	3	3	3	3	3	3	3	2	3	3	3	3	3
1	1	1	1	1	1	1	1	1	1	1	1	1	1	1	3	2	1	1	1	1	1
1	1	1	1	1	1	1	1	1	1	1	1	1	1	1	3	1	1	1	1	1	1
3	3	3	3	3	3	3	3	3	3	3	3	3	3	3	3	2	3	3	3	3	3
3	3	3	3	3	3	3	3	3	3	3	3	3	3	3	3	2	3	3	3	3	3
1	1	1	1	1	1	1	1	1	1	1	1	1	1	1	3	2	1	1	1	1	1
4	4	4	4	4	4	4	4	4	4	4	4	4	4	4	3	2	4	4	4	4	4
3	3	3	3	3	3	3	3	3	3	3	3	3	3	3	3	2	3	3	3	3	3
1	1	1	1	1	1	1	1	1	1	1	1	1	1	1	1	2	1	1	1	1	1
3	3	3	3	3	3	3	3	3	3	3	3	3	3	3	3	2	3	3	3	3	3
4	4	4	4	4	4	4	4	4	4	4	4	4	4	4	4	2	4	4	4	4	4
1	1	1	1	1	1	1	1	1	1	1	1	1	1	1	1	2	1	1	1	1	1
3	3	3	3	3	3	3	3	3	3	3	3	3	3	3	3	2	3	3	3	3	3
4	4	4	4	4	4	4	4	4	4	4	4	4	4	4	4	1	4	4	4	4	4
1	1	1	1	1	1	1	1	1	4	1	1	1	1	1	1	2	1	1	1	1	1
3	3	3	3	3	3	3	3	3	3	3	3	3	3	3	3	2	3	3	3	3	3
1	1	1	1	1	1	1	1	1	4	1	1	1	1	1	1	2	1	1	1	1	1
3	3	3	3	3	3	3	3	3	3	3	3	3	3	3	3	1	3	3	3	3	3
3	3	3	3	3	3	3	3	3	3	3	3	3	3	3	3	2	3	3	3	3	3
1	1	1	1	1	1	1	1	1	1	1	1	1	1	1	1	2	1	1	1	1	1
4	4	4	4	4	4	4	4	4	4	4	4	4	4	4	4	2	4	4	4	4	4
4	4	4	4	4	4	4	4	4	4	4	4	4	4	4	4	2	4	4	4	4	4
1	1	1	1	1	1	1	1	1	4	1	1	1	1	1	1	1	1	1	1	1	1
3	3	3	3	3	3	3	3	3	3	3	3	3	3	3	3	2	3	3	3	3	3
3	3	3	3	3	3	3	3	3	3	3	3	3	3	3	3	3	3	3	3	3	3
4	4	4	4	4	4	4	4	4	4	4	4	4	4	4	4	4	4	4	4	4	4
1	1	1	1	1	1	1	1	1	1	1	1	1	1	1	1	1	1	1	1	1	1
1	1	1	1	1	1	1	1	1	1	1	1	1	1	1	1	1	1	1	1	1	1
3	3	3	3	3	3	3	3	3	3	3	3	3	3	3	3	3	3	3	3	3	3
4	4	4	4	4	4	4	4	4	4	4	4	4	4	4	4	4	4	4	4	4	4
1	1	1	1	1	1	1	1	1	1	1	1	1	1	1	1	1	1	1	1	1	1
3	3	3	3	3	3	3	3	3	3	3	3	3	3	3	3	3	3	3	3	3	3
1	1	1	1	1	1	1	1	1	1	1	1	1	1	1	1	1	1	1	1	1	1
3	3	3	3	3	3	3	3	3	3	3	3	3	3	3	3	3	3	3	3	3	3
3	3	3	3	3	3	3	3	3	3	3	3	3	3	3	3	3	3	3	3	3	3
3	3	3	3	3	3	3	3	3	3	3	3	3	3	3	3	3	3	3	3	3	3
3	3	3	3	3	3	3	3	3	3	3	3	3	3	3	3	3	3	3	3	3	3
3	3	3	3	3	3	3	3	3	3	3	3	3	3	3	3	3	3	3	3	3	3
4	4	4	4	4	4	4	4	4	4	4	4	4	4	4	4	4	4	4	4	4	4
2	2	2	2	2	2	2	2	2	2	2	2	2	2	2	2	2	2	2	2	2	2
1	1	1	1	1	1	1	1	1	1	1	1	1	1	1	1	1	1	1	1	1	1
4	4	4	4	4	4	4	4	4	4	4	4	4	4	4	4	4	4	4	4	4	4
4	4	4	4	4	4	4	4	4	4	4	4	4	4	4	4	4	4	4	4	4	4
4	4	4	4	4	4	4	4	4	4	4	4	4	4	4	4	4	4	4	4	4	4
3	3	3	3	3	3	3	3	3	3	3	3	3	3	3	3	3	3	3	3	3	3
1	1	1	1	1	1	1	1	1	1	1	1	1	1	1	1	1	1	1	1	1	1
1	1	1	1	1	1	1	1	1	1	1	1	1	1	1	1	1	1	1	1	1	1
3	3	3	3	3	3	3	3	3	3	3	3	3	3	3	3	3	3	3	3	3	3
3	3	3	3	3	3	3	3	3	3	3	3	3	3	3	3	3	3	3	3	3	3
3	3	3	3	3	3	3	3	3	3	3	3	3	3	3	3	3	3	3	3	3	3
3	3	3	3	3	3	3	3	3	3	3	3	3	3	3	3	3	3	3	3	3	3
3	3	3	3	3	3	3	3	3	3	3	3	3	3	3	3	3	3	3	3	3	3
3	3	3	3	3	3	3	3	3	3	3	3	3	3	3	3	3	3	3	3	3	3
2	2	2	2	2	2	2	2	2	2	2	2	2	2	2	2	2	2	2	2	2	2
3	3	3	3	3	3	3	3	3	3	3	3	3	3	3	3	3	3	3	3	3	3
3	3	3	3	3	3	3	3	3	3	3	3	3	3	3	3	3	3	3	3	3	3
4	4	4	4	4	4	4	4	4	4	4	4	4	4	4	4	4	4	4	4	4	4
1	1	1	1	1	1	1	1	1	1	1	1	1	1	1	1	1	1	1	1	1	1
2	2	2	2	2	2	2	2	2	2	2	2	2	2	2	2	2	2	2	2	2	2
1	1	1	1	1	1	1	1	1	1	1	1	1	1	1	1	1	1	1	1	1	1
3	3	3	3	3	3	3	3	3	3	3	3	3	3	3	3	3	3	3	3	3	3
4	4	4	4	4	4	4	4	4	4	4	4	4	4	4	4	4	4	4	4	4	4
3	3	3	3	3	3	3	3	3	3	3	3	3	3	3	3	3	3	3	3	3	3
3	3	3	3	3	3	3	3	3	3	3	3	3	3	3	3	3	3	3	3	3	3
4	4	4	4	4	4	4	4	4	4	4	4	4	4	4	4	4	4	4	4	4	4
3	3	3	3	3	3	3	3	3	3	3	3	3	3	3	3	3	3	3	3	3	3
4	4	4	4	4	4	4	4	4	4	4	4	4	4	4	4	4	4	4	4	4	4
3	3	3	3	3	3	3	3	3	3	3	3	3	3	3	3	3	3	3	3	3	3
2	2	2	2	2	2	2	2	2	2	2	2	2	2	2	2	2	2	2	2	2	2
4	4	4	4	4	4	4	4	4	4	4	4	4	4	4	4	4	4	4	4	4	4
3	3	3	3	3	3	3	3	3	3	3	3	3	3	3	3	3	3	3	3	3	3
2	2	2	2	2	2	2	2	2	2	2	2	2	2	2	2	2	2	2	2	2	2
4	4	4	4	4	4	4	4	4	4	4	4	4	4	4	4	4	4	4	4	4	4
4	4	4	4	4	4	4	4	4	4	4	4	4	4	4	4	4	4	4	4	4	4
1	1	1	1	1	1	1	1	1	1	1	1	1	1	1	1	1	1	1	1	1	1
3	3	3	1	3	3	3	3	3	3	3	3	3	3	3	3	3	3	3	3	3	3
4	4	4	1	4	4	4	4	4	4	4	4	4	4	4	4	4	4	4	4	4	4
3	3	3	3	3	3	3	3	3	3	3	3	3	3	3	3	3	3	3	3	3	3
3	3	3	3	3	3	3	3	3	3	3	3	3	3	3	3	3	3	3	3	3	3
3	3	3	3	3	3	3	3	3	3	3	3	3	3	3	3	3	3	3	3	3	3
2	2	2	2	2	2	2	2	2	2	2	2	2	2	2	2	2	2	2	2	2	2
3	3	3	3	3	3	3	3	3	3	3	3	3	3	3	3	3	3	3	3	3	3
3	3	3	1	3	3	3	3	3	3	3	3	3	3	3	3	3	3	3	3	3	3
3	3	3	1	3	3	3	3	3	3	3	3	3	3	3	3	3	3	3	3	3	3
4	4	4	1	4	4	4	4	4	4	4	4	4	4	4	4	4	4	4	4	4	4
3	3	3	3	3	3	3	3	3	3	3	3	3	3	3	3	3	3	3	3	3	3
1	1	1	1	1	1	1	1	1	1	1	1	1	1	1	1	1	1	1	1	1	1
3	3	3	3	3	3	3	3	3	3	3	3	3	3	3	3	3	3	3	3	3	3
2	2	2	2	2	2	2	2	2	2	2	2	2	2	2	2	2	2	2	2	2	2
3	3	3	3	3	3	3	3	3	3	3	3	3	3	3	3	3	3	3	3	3	3
3	3	3	3	3	3	3	3	3	3	3	3	3	3	3	3	3	3	3	3	3	3
3	3	3	3	3	3	3	3	3	3	3	3	3	3	3	3	3	3	3	3	3	3
1	1	1	1	1	1	1	1	1	1	1	1	1	1	1	1	1	1	1	1	1	1
1	1	1	1	1	1	1	1	1	1	1	1	1	1	1	1	1	1	1	1	1	1
3	3	3	3	3	3	3	3	3	3	3	3	3	3	3	3	3	3	3	3	3	3
3	3	3	3	3	3	3	3	3	3	3	3	3	3	3	3	3	3	3	3	3	3
1	1	1	1	1	1	1	1	1	1	1	1	1	1	1	1	1	1	1	1	1	1
0	0	0	0	0	0	0	0	0	0	0	0	0	0	0	0	0	0	0	0	0	0
3	3	3	3	3	3	3	3	3	3	3	3	3	3	3	3	3	3	3	3	3	3
3	3	3	3	3	3	3	3	3	3	3	3	3	3	3	3	3	3	3	3	3	3
4	4	4	4	4	4	4	4	4	4	4	4	4	4	4	4	4	4	4	4	4	4
1	1	1	1	1	1	1	1	1	1	1	1	1	1	1	1	1	1	1	1	1	1
2	2	2	2	2	2	2	2	2	2	2	2	2	2	2	2	2	2	2	2	2	2
3	3	3	3	3	3	3	3	3	3	3	3	3	3	3	3	3	3	3	3	3	3
1	1	1	1	1	1	1	1	1	1	1	1	1	1	1	1	1	1	1	1	1	1
1	1	1	1	1	1	1	1	1	1	1	1	1	1	1	1	1	1	1	1	1	1
3	3	3	3	3	3	3	3	3	3	3	3	3	3	3	3	3	3	3	3	3	3
2	2	2	2	2	2	2	2	2	2	2	2	2	2	2	2	2	2	2	2	2	2
4	4	4	4	4	4	4	4	4	4	4	4	4	4	4	4	4	4	4	4	4	4
2	2	2	2	2	2	2	2	2	2	2	2	2	2	2	2	2	2	2	2	2	2
3	3	3	3	3	3	3	3	3	3	3	3	3	3	3	3	3	3	3	3	3	3
3	3	3	3	3	3	3	3	3	3	3	3	3	3	3	3	3	3	3	3	3	3
3	3	3	3	3	3	3	3	3	3	3	3	3	3	3	3	3	3	3	3	3	3
2	2	2	2	2	2	2	2	2	2	2	2	2	2	2	2	2	2	2	2	2	2
3	3	3	3	3	3	3	3	3	3	3	3	3	3	3	3	3	3	3	3	3	3
4	4	4	4	4	4	4	4	4	4	4	4	4	4	4	4	4	4	4	4	4	4
3	3	3	3	3	3	3	3	3	3	3	3	3	3	3	3	3	3	3	3	3	3
2	2	2	2	2	2	2	2	2	2	2	2	2	2	2	2	2	2	2	2	2	2
4	4	4	4	4	4	4	4	4	4	4	4	4	4	4	4	4	4	4	4	4	4
3	3	3	3	3	3	3	3	3	1	3	3	3	3	2	3	3	3	3	3	3	3
3	3	3	3	3	3	3	3	3	3	3	3	3	3	4	3	3	3	3	3	3	3
3	3	3	3	3	3	3	3	3	2	3	3	3	3	3	3	3	3	3	3	3	3
4	4	4	4	4	4	4	4	4	2	4	4	4	4	3	4	4	4	4	4	4	4
4	4	4	4	4	4	4	4	4	3	4	4	4	4	4	4	4	4	4	4	4	4
3	3	3	3	3	3	3	3	3	2	3	3	3	3	1	3	3	3	3	3	3	3
3	3	3	3	3	3	3	3	3	1	3	3	3	3	2	3	3	3	3	3	3	3
3	3	3	3	3	3	3	3	3	3	3	3	3	3	1	3	3	3	3	3	3	3
2	2	2	2	2	2	2	2	2	4	2	2	2	2	3	2	2	2	2	2	2	2
3	3	3	3	3	3	3	3	3	3	3	3	3	3	3	3	3	3	3	3	3	3
1	1	1	1	1	1	1	1	1	2	1	1	1	1	1	1	1	1	1	1	1	1
1	1	1	1	1	1	1	1	1	1	1	1	1	1	1	1	1	1	1	1	1	1
3	3	3	3	3	3	3	3	3	2	3	3	3	3	3	3	3	3	3	3	3	3
1	3	3	3	3	3	3	3	3	2	3	1	3	3	3	1	1	3	3	3	1	3
4	4	4	4	4	4	4	4	4	4	4	4	4	4	4	4	4	4	4	4	4	4
3	3	3	3	3	3	3	3	3	3	3	3	3	3	3	3	3	3	3	3	3	3
1	1	1	1	1	1	1	1	1	3	1	1	1	1	1	1	1	1	1	1	1	1
3	3	3	3	3	3	3	3	3	2	3	3	3	3	3	3	3	3	3	3	3	3
3	3	3	1	3	3	3	3	3	3	3	3	3	3	3	3	3	3	3	3	3	3
1	1	1	1	1	1	1	1	1	1	1	1	1	1	1	1	1	1	1	1	1	1
3	3	2	3	3	3	3	3	3	2	3	3	3	2	3	3	3	3	2	3	3	3
3	3	3	3	3	3	3	3	3	3	3	3	3	3	3	3	3	3	3	3	3	3
1	1	2	1	1	1	1	1	1	2	1	1	1	2	1	1	1	1	2	1	1	1
3	3	4	2	3	3	3	3	3	4	3	3	3	4	3	3	3	3	4	3	3	3
1	1	3	1	1	1	1	1	1	3	1	1	1	3	1	1	1	1	3	1	1	1
1	2	1	2	1	2	2	1	2	1	2	1	2	1	2	1	1	2	1	2	1	2
2	3	2	3	2	3	3	2	3	2	3	2	3	2	3	2	2	3	2	3	2	3
2	1	2	1	2	1	1	2	1	2	1	2	1	2	1	2	2	1	2	1	2	1
0	1	2	1	0	1	1	0	1	2	1	0	1	2	1	0	0	1	2	1	0	1
2	3	2	3	2	3	3	2	3	2	3	2	3	2	3	2	2	3	2	3	2	3
1	3	3	3	3	3	3	3	3	3	3	1	3	3	3	1	1	3	3	3	1	3
3	2	2	2	3	2	2	3	2	2	2	3	2	2	2	3	3	2	2	2	3	2
2	1	2	1	2	1	1	2	1	2	1	2	1	2	1	2	2	1	2	1	2	1
2	1	2	3	2	3	3	2	3	2	3	2	1	2	3	2	2	1	2	3	2	1
2	1	2	3	2	3	3	2	3	2	3	2	1	2	3	2	2	1	2	3	2	1
2	1	2	3	2	3	3	2	3	2	3	2	1	2	3	2	2	1	2	3	2	1
3	1	2	3	3	3	3	3	3	2	3	3	1	2	3	3	3	1	2	3	3	1
1	1	1	2	3	2	2	3	2	1	2	1	1	1	2	1	1	1	1	2	1	1
2	1	4	3	2	3	3	2	3	4	3	2	1	4	3	2	2	1	4	3	2	1
4	1	3	3	4	3	3	4	3	3	3	4	1	3	3	4	4	1	3	3	4	1
2	1	2	1	2	1	1	2	1	2	1	2	1	2	1	2	2	1	2	1	2	1
1	3	2	3	2	3	3	2	3	2	3	1	3	2	3	1	1	3	2	3	1	3
1	2	1	1	3	2	2	3	2	1	2	1	2	1	2	1	1	2	1	2	1	2
1	3	2	3	2	3	3	2	3	2	3	1	3	2	3	1	1	3	2	3	1	3
1	4	3	4	3	4	4	3	4	3	4	1	4	3	4	1	1	4	3	4	1	4
1	3	3	3	2	3	3	2	3	3	3	1	3	3	3	1	1	3	3	3	1	3
1	2	2	2	1	2	2	1	2	2	2	1	2	2	2	1	1	2	2	2	1	2
1	4	4	4	4	4	4	4	4	4	4	1	4	4	4	1	1	4	4	4	1	4
1	3	1	3	1	3	3	1	3	1	3	1	3	1	3	1	1	3	1	3	1	3
1	3	3	3	3	3	3	3	3	3	3	1	3	3	3	1	1	3	3	3	1	3
2	1	2	3	2	1	3	2	1	2	3	2	1	2	3	3	2	1	2	3	2	1
3	4	2	4	3	4	4	3	4	2	4	3	4	2	4	3	3	4	2	4	3	4
2	3	4	3	2	3	3	2	3	4	3	2	3	4	3	4	2	3	4	3	2	3
2	1	1	3	2	1	3	2	1	1	3	2	1	1	3	3	2	1	1	3	2	1
3	1	2	2	3	1	2	3	1	2	2	3	1	2	2	3	3	1	2	2	3	1
2	3	2	4	2	3	1	2	3	2	4	2	3	2	1	2	2	3	2	1	2	3
0	2	1	4	0	2	1	0	2	1	4	0	2	1	1	1	0	2	1	1	0	2
0	2	1	1	0	2	1	0	2	1	1	0	2	1	1	1	0	2	1	4	0	2
1	3	2	2	1	3	2	1	3	2	2	1	3	2	2	1	1	3	2	2	1	3
1	2	1	2	1	2	2	1	2	3	2	1	2	3	2	2	1	2	1	4	1	2
3	2	1	3	3	2	3	3	2	3	3	3	2	3	3	2	3	2	1	3	3	2
1	2	1	1	1	2	1	1	2	3	1	1	2	3	1	3	1	2	1	1	1	2
2	1	2	3	2	1	3	2	1	2	3	2	1	2	3	1	2	1	2	3	2	1
1	2	3	2	1	2	2	1	2	3	2	1	2	3	2	3	1	2	3	2	1	2
2	1	2	1	2	1	1	2	1	2	1	2	1	2	1	2	2	1	2	1	2	1
2	2	3	1	2	2	1	2	2	3	1	2	2	3	1	1	2	2	3	4	2	2
3	1	1	2	3	1	2	3	1	1	2	3	1	1	2	1	3	1	1	2	3	1
3	2	1	1	3	2	1	3	2	1	1	3	2	1	1	2	3	2	1	1	3	2
1	4	3	0	1	4	0	1	4	3	0	1	4	3	0	1	1	4	3	0	1	4
2	1	3	3	2	1	3	2	1	3	3	2	1	3	3	0	2	1	3	3	2	1
2	1	2	3	2	1	3	2	1	2	3	2	1	2	3	3	2	1	2	3	2	1
0	1	1	4	0	1	4	0	1	2	4	0	1	2	3	3	0	1	1	4	0	1
2	1	1	1	2	1	1	2	1	2	1	2	1	2	1	3	2	1	1	4	2	1
2	2	1	1	2	2	1	2	2	3	1	2	2	3	1	1	2	2	1	4	2	2
3	1	1	2	3	1	2	3	1	1	2	3	1	1	2	1	3	1	1	2	3	1
3	2	1	1	3	2	1	3	2	1	1	3	2	1	1	2	3	2	1	1	3	2
1	4	3	0	1	4	0	1	4	3	0	1	4	3	0	1	1	4	3	0	1	4
2	1	3	3	2	1	3	2	1	3	3	2	1	3	3	0	2	1	3	3	2	1
2	1	2	3	2	1	3	2	1	2	3	2	1	2	3	3	2	1	2	3	2	1
0	1	2	4	0	1	4	0	1	2	4	0	1	2	3	3	0	1	2	4	0	1
3	1	1	2	3	1	2	3	1	1	2	3	1	1	2	1	3	1	1	2	3	1
3	2	1	1	3	2	1	3	2	1	1	3	2	1	1	2	3	2	1	1	3	2
1	4	3	0	1	4	0	1	4	3	0	1	4	3	0	1	1	4	3	0	1	4
2	1	3	3	2	1	3	2	1	3	3	2	1	3	3	0	2	1	3	3	2	1
2	1	2	3	2	1	3	2	1	2	3	2	1	2	3	3	2	1	2	3	2	1
0	1	2	4	0	1	4	0	1	2	4	0	1	2	3	3	0	1	2	4	0	1
